# Supplementary material for: SLC39A8 missense variant is associated with Crohn's disease but does not have a major impact on gut microbiome composition in healthy subjects
Source: PLoS One. 2019 Jan 31;14(1):e0211328. doi: 10.1371/journal.pone.0211328 (PMC6354981; doi:10.1371/journal.pone.0211328)
Supplement: S1 Table — These analyses were performed in all tested groups: Patients with CD, patients with UC, HC and all combined. A statistically significant difference was only identified between carrier status and beta diversity in all groups combined by using the method unweighted Unifrac without correction of disease status. In patients with CD and UC these analyses were also performed in patients with a BMI < 25. (XLSX) [file pone.0211328.s005.xlsx]

## Sheet: S1 Table
S1 Table. Uncorrected analyses of variance explained by carrier status in beta diversity by using Jenson-Shannon, Jaccard, Bray-Curtis, unweighted Unifrac and weighted Unifrac
Adonis analyses; vegan package; uncorrected; in case of CD or UC, also tested in patients with a BMI < 25
Within Crohn's disease
Method	P-values uncorrected analyses SLC39A8				P-values uncorrected analyses SLC39A8 BMI < 0.25
Jensen Shannon	0.547				0.374
Jaccard	0.391				0.349
Bray-Curtis	0.424				0.385
Unweighted Unifrac	0.299				0.197
Weighted Unifrac	0.069				0.066
Within ulcerative colitis
UC	P-values uncorrected analyses SLC39A8				P-values uncorrected analyses SLC39A8 BMI < 0.25
Jensen Shannon	0.175				0.165
Jaccard	0.149				0.086
Bray-Curtis	0.195				0.093
Unweighted Unifrac	0.273				0.153
Weighted Unifrac	0.141				0.424
Within healthy controls
Method	P-values uncorrected analyses SLC39A8
Jensen Shannon	0.833
Jaccard	0.692
Bray-Curtis	0.79
Unweighted Unifrac	0.423
Weighted Unifrac	0.745
All groups combined
Method	P-values uncorrected analyses SLC39A8
Jensen Shannon	0.152
Jaccard	0.316
Bray-Curtis	0.3
Unweighted Unifrac	0.024
Weighted Unifrac	0.182
