# Supplementary material for: SLC39A8 missense variant is associated with Crohn's disease but does not have a major impact on gut microbiome composition in healthy subjects
Source: PLoS One. 2019 Jan 31;14(1):e0211328. doi: 10.1371/journal.pone.0211328 (PMC6354981; doi:10.1371/journal.pone.0211328)
Supplement: S2 Table — These analyses were performed in all tested groups: Patients with CD, patients with UC, healthy controls and all combined. In patients with CD and UC, also disease duration was added in the analyses. By correcting for different factors, carrier status was not associated to changes in beta diversity in all tested groups. This was also the case for all different methods used. (XLSX) [file pone.0211328.s006.xlsx]

## Sheet: S2 Table
S2 Table. Corrected analyses of variance explained by carrier status and beta diversity by using Jenson-Shannon, Jaccard, Bray-Curtis, unweighted Unifrac and weighted Unifrac
Adonis analyses; vegan package; corrected for age, sex, sequencing depth, vegan package and in CD + UC the addition of disease duration
Within Crohn's disease									Within ulcerative colitis									Within healthy controls									All groups combined
Jensen-Shannon	Df	SumsOfSqs	MeanSqs	F.Model	R2	Pr(>F)			Jensen-Shannon	Df	SumsOfSqs	MeanSqs	F.Model	R2	Pr(>F)			Jensen-Shannon	Df	SumsOfSqs	MeanSqs	F.Model	R2	Pr(>F)			Jensen-Shannon	Df	SumsOfSqs	MeanSqs	F.Model	R2	Pr(>F)
Age	1	0.3655	0.36555	3.3322	0.01932	0.001	***		Age	1	0.1673	0.167301	2.12085	0.02015	0.003	**		Age	1	0.4587	0.45867	8.2141	0.01693	0.001	***		Age	1	0.564	0.56429	7.0958	0.00914	0.001	***
Gender	1	0.1314	0.13141	1.1978	0.00695	0.254			Gender	1	0.1637	0.163702	2.07523	0.01971	0.005	**		Gender	1	0.1119	0.11192	2.0044	0.00413	0.015	*		Gender	1	0.299	0.29855	3.7542	0.00484	0.002	**
ReadDepthQIIME	1	0.1095	0.10954	0.9985	0.00579	0.428			ReadDepthQIIME	1	0.0774	0.077439	0.98169	0.00933	0.481			ReadDepthQIIME	1	0.19	0.19001	3.4028	0.00701	0.001	***		ReadDepthQIIME	1	0.177	0.17716	2.2277	0.00287	0.013	*
SNPSLC39A8	1	0.1005	0.10045	0.9157	0.00531	0.488			SNPSLC39A8	1	0.0861	0.086119	1.09172	0.01037	0.338			SNPSLC39A8	1	0.0373	0.03729	0.6677	0.00138	0.817			SNPSLC39A8	1	0.106	0.10567	1.3288	0.00171	0.164
Residuals	166	18.2108	0.1097		0.96263				Residuals	99	7.8095	0.078884		0.94044				Residuals	471	26.3003	0.05584		0.97056				Residuals	762	60.597	0.07952		0.98144
Total	170	18.9177			1				Total	103	8.3041			1				Total	475	27.0982			1				Total	766	61.743			1
Jensen-Shannon	Df	SumsOfSqs	MeanSqs	F.Model	R2	Pr(>F)			Jensen-Shannon	Df	SumsOfSqs	MeanSqs	F.Model	R2	Pr(>F)			Jensen-Shannon	Df	SumsOfSqs	MeanSqs	F.Model	R2	Pr(>F)			Jaccard	Df	SumsOfSqs	MeanSqs	F.Model	R2	Pr(>F)
YearsHavingIBD	1	0.3221	0.32215	2.94641	0.01703	0.004	**		Disease duration	1	0.1137	0.113669	1.44516	0.01369	0.08	.		Age	1	1.287	1.28708	4.3172	0.009	0.001	***		Age	1	1.344	1.3437	4.0103	0.0052	0.001	***
Age	1	0.2128	0.21281	1.94639	0.01125	0.025	*		Age	1	0.1532	0.153222	1.94803	0.01845	0.008	**		Gender	1	0.427	0.42672	1.4313	0.00298	0.009	**		Gender	1	0.704	0.70375	2.1004	0.00272	0.001	***
Gender	1	0.1371	0.13712	1.25415	0.00725	0.207			Gender	1	0.1662	0.166208	2.11312	0.02002	0.005	**		ReadDepthQIIME	1	0.681	0.68133	2.2854	0.00476	0.001	***		ReadDepthQIIME	1	0.591	0.59114	1.7643	0.00229	0.001	***
ReadDepthQIIME	1	0.1106	0.11064	1.01196	0.00585	0.414			ReadDepthQIIME	1	0.0768	0.076757	0.97586	0.00924	0.455			SNPSLC39A8	1	0.27	0.26959	0.9043	0.00188	0.708			SNPSLC39A8	1	0.35	0.35025	1.0453	0.00136	0.306
SNPSLC39A8	1	0.0946	0.09464	0.86558	0.005	0.568			SNPSLC39A8	1	0.086	0.086027	1.09373	0.01036	0.338			Residuals	471	140.418	0.29813		0.98138				Residuals	762	255.319	0.33506		0.98843
Residuals	165	18.0403	0.10934		0.95362				Residuals	98	7.7082	0.078655		0.92824				Total	475	143.083			1				Total	766	258.307			1
Total	170	18.9177			1				Total	103	8.3041			1
Jaccard	Df	SumsOfSqs	MeanSqs	F.Model	R2	Pr(>F)			Jaccard	Df	SumsOfSqs	MeanSqs	F.Model	R2	Pr(>F)			Bray-Curtis	Df	SumsOfSqs	MeanSqs	F.Model	R2	Pr(>F)			Bray-Curtis	Df	SumsOfSqs	MeanSqs	F.Model	R2	Pr(>F)
Age	1	0.763	0.76291	2.0191	0.0118	0.001	***		Age	1	0.458	0.45825	1.3544	0.01304	0.01	**		Age	1	1.252	1.25167	6.1842	0.01281	0.001	***		Age	1	1.409	1.40922	5.6779	0.00734	0.001	***
Gender	1	0.417	0.41737	1.1046	0.00645	0.201			Gender	1	0.489	0.4887	1.4444	0.0139	0.002	**		Gender	1	0.341	0.34142	1.6869	0.0035	0.018	*		Gender	1	0.693	0.69308	2.7925	0.00361	0.001	***
ReadDepthQIIME	1	0.391	0.39119	1.0353	0.00605	0.33			ReadDepthQIIME	1	0.345	0.34518	1.0202	0.00982	0.362			ReadDepthQIIME	1	0.592	0.59233	2.9266	0.00606	0.001	***		ReadDepthQIIME	1	0.516	0.51623	2.0799	0.00269	0.002	**
SNPSLC39A8	1	0.381	0.38127	1.009	0.0059	0.409			SNPSLC39A8	1	0.361	0.36054	1.0656	0.01026	0.276			SNPSLC39A8	1	0.158	0.15798	0.7806	0.00162	0.831			SNPSLC39A8	1	0.277	0.27722	1.1169	0.00144	0.276
Residuals	166	62.723	0.37785		0.96981				Residuals	99	33.495	0.33834		0.95298				Residuals	471	95.329	0.2024		0.97601				Residuals	762	189.123	0.24819		0.98492
Total	170	64.676			1				Total	103	35.148			1				Total	475	97.672			1				Total	766	192.019			1
Jaccard	Df	SumsOfSqs	MeanSqs	F.Model	R2	Pr(>F)			Jaccard	Df	SumsOfSqs	MeanSqs	F.Model	R2	Pr(>F)			Unweighted Unifrac	Df	SumsOfSqs	MeanSqs	F.Model	R2	Pr(>F)			Unweighted unifrac	Df	SumsOfSqs	MeanSqs	F.Model	R2	Pr(>F)
YearsHavingIBD	1	0.673	0.67323	1.78398	0.01041	0.003	**		Disease duration	1	0.384	0.38354	1.1349	0.01091	0.137			Age	1	0.532	0.53234	3.5138	0.00723	0.001	***		Age	1	0.768	0.76819	4.1625	0.00535	0.001	***
Age	1	0.55	0.55014	1.45781	0.00851	0.008	**		Age	1	0.443	0.44338	1.3119	0.01261	0.017	*		Gender	1	0.224	0.22364	1.4761	0.00304	0.016	*		Gender	1	0.369	0.36921	2.0006	0.00257	0.001	***
Gender	1	0.423	0.42277	1.12029	0.00654	0.171			Gender	1	0.495	0.49543	1.466	0.0141	0.005	**		ReadDepthQIIME	1	1.321	1.32146	8.7225	0.01796	0.001	***		ReadDepthQIIME	1	1.679	1.67875	9.0965	0.01168	0.001	***
ReadDepthQIIME	1	0.393	0.39274	1.04073	0.00607	0.314			ReadDepthQIIME	1	0.344	0.34361	1.0168	0.00978	0.401			SNPSLC39A8	1	0.153	0.15274	1.0082	0.00208	0.397			SNPSLC39A8	1	0.272	0.2717	1.4722	0.00189	0.036	*
SNPSLC39A8	1	0.37	0.37023	0.98106	0.00572	0.485			SNPSLC39A8	1	0.363	0.36271	1.0733	0.01032	0.272			Residuals	471	71.357	0.1515		0.96969				Residuals	762	140.627	0.18455		0.97851
Residuals	165	62.267	0.37737		0.96275				Residuals	98	33.119	0.33795		0.94228				Total	475	73.587			1				Total	766	143.715			1
Total	170	64.676			1				Total	103	35.148			1
																											Unweighted Unifrac	Df	SumsOfSqs	MeanSqs	F.Model	R2	Pr(>F)
Bray-Curtis	Df	SumsOfSqs	MeanSqs	F.Model	R2	Pr(>F)			Bray-Curtis	Df	SumsOfSqs	MeanSqs	F.Model	R2	Pr(>F)			Weighted Unifrac	Df	SumsOfSqs	MeanSqs	F.Model	R2	Pr(>F)			Age	1	0.768	0.7682	4.4693	0.00535	0.001	***
Age	1	0.824	0.82359	2.7154	0.01579	0.001	***		Age	1	0.4165	0.4165	1.67	0.01599	0.007	**		Age	1	0.4446	0.44464	12.063	0.02461	0.001	***		Gender	1	0.369	0.3692	2.148	0.00257	0.001	***
Gender	1	0.355	0.35514	1.1709	0.00681	0.204			Gender	1	0.4174	0.41745	1.6738	0.01603	0.005	**		Gender	1	0.0694	0.06938	1.8822	0.00384	0.055	.		ReadDepthQIIME	1	1.679	1.6788	9.7669	0.01168	0.001	***
ReadDepthQIIME	1	0.322	0.32155	1.0601	0.00617	0.323			ReadDepthQIIME	1	0.2536	0.25363	1.017	0.00974	0.406			ReadDepthQIIME	1	0.1702	0.1702	4.6176	0.00942	0.001	***		ZICOdiagnosis	3	10.274	3.4247	19.9245	0.07149	0.001	***
SNPSLC39A8	1	0.306	0.30632	1.01	0.00587	0.382			SNPSLC39A8	1	0.2655	0.26549	1.0645	0.01019	0.353			SNPSLC39A8	1	0.0237	0.02368	0.6424	0.00131	0.791			SNPSLC39A8	1	0.167	0.1667	0.9698	0.00116	0.464
Residuals	166	50.348	0.3033		0.96536				Residuals	99	24.6907	0.2494		0.94805				Residuals	471	17.3611	0.03686		0.96082				Residuals	759	130.458	0.1719		0.90776
Total	170	52.155			1				Total	103	26.0438			1				Total	475	18.069			1				Total	766	143.715			1
Bray-Curtis	Df	SumsOfSqs	MeanSqs	F.Model	R2	Pr(>F)			Bray-Curtis	Df	SumsOfSqs	MeanSqs	F.Model	R2	Pr(>F)												Weighted Unifrac	Df	SumsOfSqs	MeanSqs	F.Model	R2	Pr(>F)
YearsHavingIBD	1	0.709	0.70908	2.3427	0.0136	0.002	**		Disease duration	1	0.307	0.30702	1.2331	0.01179	0.14												Age	1	0.385	0.38464	8.3019	0.01068	0.001	***
Age	1	0.524	0.52356	1.72977	0.01004	0.025	*		Age	1	0.3918	0.39179	1.5736	0.01504	0.016	*											Gender	1	0.12	0.12031	2.5968	0.00334	0.012	*
Gender	1	0.363	0.3634	1.20061	0.00697	0.178			Gender	1	0.425	0.425	1.7069	0.01632	0.003	**											ReadDepthQIIME	1	0.135	0.13495	2.9127	0.00375	0.008	**
ReadDepthQIIME	1	0.324	0.32355	1.06897	0.0062	0.308			ReadDepthQIIME	1	0.2518	0.25182	1.0114	0.00967	0.419												SNPSLC39A8	1	0.066	0.06583	1.4209	0.00183	0.153
SNPSLC39A8	1	0.293	0.29346	0.96956	0.00563	0.463			SNPSLC39A8	1	0.2678	0.26779	1.0755	0.01028	0.335												Residuals	762	35.304	0.04633		0.9804
Residuals	165	49.942	0.30268		0.95757				Residuals	98	24.4004	0.24898		0.9369													Total	766	36.01			1
Total	170	52.155			1				Total	103	26.0438			1
Unweighted Unifrac	Df	SumsOfSqs	MeanSqs	F.Model	R2	Pr(>F)			Unweighted Unifrac	Df	SumsOfSqs	MeanSqs	F.Model	R2	Pr(>F)
Age	1	0.552	0.55175	2.5122	0.01449	0.001	***		Age	1	0.286	0.28601	1.59636	0.01521	0.006	**
Gender	1	0.248	0.24755	1.12714	0.0065	0.184			Gender	1	0.2843	0.28426	1.58663	0.01512	0.003	**
ReadDepthQIIME	1	0.608	0.60831	2.76972	0.01598	0.001	***		ReadDepthQIIME	1	0.319	0.31897	1.78036	0.01696	0.002	**
SNPSLC39A8	1	0.2	0.2002	0.91152	0.00526	0.564			SNPSLC39A8	1	0.1758	0.1758	0.98123	0.00935	0.471
Residuals	166	36.459	0.21963		0.95776				Residuals	99	17.737	0.17916		0.94336
Total	170	38.066			1				Total	103	18.802			1
Unweighted Unifrac	Df	SumsOfSqs	MeanSqs	F.Model	R2	Pr(>F)			Unweighted Unifrac	Df	SumsOfSqs	MeanSqs	F.Model	R2	Pr(>F)
YearsHavingIBD	1	0.522	0.52223	2.3844	0.01372	0.002	**		Disease duration	1	0.2253	0.22528	1.25863	0.01198	0.081	.
Age	1	0.355	0.35474	1.6197	0.00932	0.019	*		Age	1	0.251	0.25104	1.40254	0.01335	0.026	*
Gender	1	0.242	0.24187	1.1043	0.00635	0.245			Gender	1	0.2923	0.29226	1.63282	0.01554	0.01	**
ReadDepthQIIME	1	0.616	0.61618	2.8133	0.01619	0.001	***		ReadDepthQIIME	1	0.3161	0.31606	1.76578	0.01681	0.001	***
SNPSLC39A8	1	0.193	0.19274	0.88	0.00506	0.684			SNPSLC39A8	1	0.1763	0.17633	0.98514	0.00938	0.436
Residuals	165	36.139	0.21902		0.94936				Residuals	98	17.5411	0.17899		0.93293
Total	170	38.066			1				Total	103	18.802			1
Weighted Unifrac	Df	SumsOfSqs	MeanSqs	F.Model	R2	Pr(>F)			Weighted Unifrac	Df	SumsOfSqs	MeanSqs	F.Model	R2	Pr(>F)
Age	1	0.1452	0.145187	2.5571	0.01483	0.02	*		Age	1	0.0797	0.079688	2.06264	0.01974	0.034	*
Gender	1	0.0665	0.066538	1.1719	0.0068	0.282			Gender	1	0.0534	0.053428	1.38293	0.01323	0.171
ReadDepthQIIME	1	0.0556	0.055615	0.9795	0.00568	0.46			ReadDepthQIIME	1	0.0317	0.031742	0.82161	0.00786	0.611
SNPSLC39A8	1	0.095	0.095036	1.6738	0.00971	0.096	.		SNPSLC39A8	1	0.0475	0.047469	1.2287	0.01176	0.23
Residuals	166	9.4253	0.056779		0.96298				Residuals	99	3.8247	0.038634		0.94741
Total	170	9.7877			1				Total	103	4.0371			1
Weighted Unifrac	Df	SumsOfSqs	MeanSqs	F.Model	R2	Pr(>F)			Weighted Unifrac	Df	SumsOfSqs	MeanSqs	F.Model	R2	Pr(>F)
YearsHavingIBD	1	0.177	0.176972	3.13052	0.01808	0.004	**		Disease duration	1	0.042	0.041969	1.08792	0.0104	0.344
Age	1	0.0695	0.069531	1.22995	0.0071	0.263			Age	1	0.0787	0.078746	2.04126	0.01951	0.026	*
Gender	1	0.0692	0.069223	1.22452	0.00707	0.24			Gender	1	0.0577	0.057687	1.49536	0.01429	0.139
ReadDepthQIIME	1	0.0561	0.056065	0.99176	0.00573	0.409			ReadDepthQIIME	1	0.0307	0.030738	0.79679	0.00761	0.657
SNPSLC39A8	1	0.0883	0.088258	1.56124	0.00902	0.129			SNPSLC39A8	1	0.0474	0.047378	1.22813	0.01174	0.232
Residuals	165	9.3276	0.056531		0.953				Residuals	98	3.7806	0.038577		0.93646
Total	170	9.7877			1				Total	103	4.0371			1
