# Supplementary material for: SLC39A8 missense variant is associated with Crohn's disease but does not have a major impact on gut microbiome composition in healthy subjects
Source: PLoS One. 2019 Jan 31;14(1):e0211328. doi: 10.1371/journal.pone.0211328 (PMC6354981; doi:10.1371/journal.pone.0211328)
Supplement: S3 Table — Carrier status was not associated to changes in alpha diversity. This was the case for all tested groups: Patients with CD, patients with UC, HC and all combined. Also the different methods used for calculating alpha diversity, and correcting or not correcting for potential confounding factors led to the same result. (XLSX) [file pone.0211328.s007.xlsx]

## Sheet: S3 Table
S3 Table. P-values of carrier status and Shannon Index (Alpha diversity).
Wilcoxon-Mann-Whitney test, P-value <0.05 considerd statistically significant.
Uncorrected: no corrections applied						Corrected: age, sex, sequencing depth and for CD + UC disease duration
Method	Crohn's disease	Ulcerative colitis	Healthy controls	All combined		Method	Crohn's disease	Ulcerative colitis	Healthy controls	All combined
Shannon	0.694	0.979	0.385	0.164		Shannon	0.934	0.745	0.2926	0.149
Simpson	0.856	0.958	0.4763	0.356		Simpson	0.823	0.855	0.3501	0.376
InvSimpson	0.856	0.958	0.4763	0.356		InvSimpson	0.765	0.938	0.4487	0.475
Obs. Sp.	0.107	0.444	0.8899	0.051		Obs. Sp.	0.557	0.765	0.4839	0.065
Chao1	0.108	0.568	0.7593	0.056		Chao1	0.653	0.938	0.3375	0.071
