# Supplementary material for: SLC39A8 missense variant is associated with Crohn's disease but does not have a major impact on gut microbiome composition in healthy subjects
Source: PLoS One. 2019 Jan 31;14(1):e0211328. doi: 10.1371/journal.pone.0211328 (PMC6354981; doi:10.1371/journal.pone.0211328)
Supplement: S4 Table — A total of 2 OTUs in the univariate and 37 OTUs in the multivariate analyses were identified to be associated to the SLC39A8 missense variant and individual OTUs. The asterisk indicates OTUs which have also been identified in the discovery paper. (XLSX) [file pone.0211328.s008.xlsx]

## Sheet: S4 Table
S4 Table. Univariate and multivariate analyses between specific OTUs and carrierstatus (FDR < 0.05), red = increased abundance , blue = decreased abundance
MaAsLin version 0.0.4; covariates age, sex, sequencing depth, BMI, proton pump inhibitor use, antibiotic use within 3 months, IBD medication (anti-TNFα, methotrexate, steroids, mesalazines, thiopurines) and disease duration.
* = OTU is overlapping with the discovery study by Li et al.
Within CD univariate
OTU ID	Taxa	N not 0	Mean count	Coef	P value	Q value
2210025	k__Bacteria;p__Firmicutes;c__Clostridia;o__Clostridiales;f__Lachnospiraceae;g__;s__	75	4	2.67429	7.22253e-07	0.00176374
Within CD multivariate
OTU ID	Taxa	N not 0	Mean count	Coef	P value	Q value
2210025	k__Bacteria;p__Firmicutes;c__Clostridia;o__Clostridiales;f__Lachnospiraceae;g__;s__	75	4	2.911	1.27284e-07	0.000134582
2388088	k__Bacteria;p__Firmicutes;c__Clostridia;o__Clostridiales;f__Lachnospiraceae;g__;s__	19	0	0.685482	7.7614e-05	0.00885582
*4343184	k__Bacteria;p__Firmicutes;c__Clostridia;o__Clostridiales;f__Lachnospiraceae;g__;s__	47	2	0.364104	0.000520928	0.0338603
*4371341	k__Bacteria;p__Firmicutes;c__Clostridia;o__Clostridiales;f__Veillonellaceae;g__Phascolarctobacterium;s__	38	125	460.422	0.000730247	0.0429748
4379889	k__Bacteria;p__Firmicutes;c__Clostridia;o__Clostridiales;f__Lachnospiraceae;g__;s__	79	79	1.58558	0.000769678	0.0442286
Within UC univariate
OTU ID	Taxa	N not 0	Mean count	Coef	P value	Q value
4374663	k__Bacteria;p__Firmicutes;c__Bacilli;o__Lactobacillales;f__Lactobacillaceae;g__Lactobacillus;s__vaginalis	18	3	24.7437	4.73643e-06	0.0123384
Within UC multivariate
OTU ID	Taxa	N not 0	Mean count	Coef	P value	Q value
4374663	k__Bacteria;p__Firmicutes;c__Bacilli;o__Lactobacillales;f__Lactobacillaceae;g__Lactobacillus;s__vaginalis	18	3	24.2194	9.00958e-06	0.00505488
4309550	k__Bacteria;p__Firmicutes;c__Bacilli;o__Lactobacillales;f__Streptococcaceae;g__Streptococcus;s__	13	3	27.1024	2.19389e-05	0.00989854
*329703	k__Bacteria;p__Firmicutes;c__Clostridia;o__Clostridiales;f__Lachnospiraceae;g__;s__	19	1	5.30937	8.88684e-05	0.0221708
288810	k__Bacteria;p__Firmicutes;c__Clostridia;o__Clostridiales;f__Ruminococcaceae;g__;s__	25	1	5.1183	0.000356468	0.0490346
172233	k__Bacteria;p__Firmicutes;c__Clostridia;o__Clostridiales;f__Ruminococcaceae;g__;s__	14	0	1.30615	0.000367631	0.0493662
Within HC univariate
OTU ID	Taxa	N not 0	Mean count	Coef	P value	Q value
NA	NA	NA	NA	NA	NA	NA
Within HC multivariate
OTU ID	Taxa	N not 0	Mean count	Coef	P value	Q value
16649	k__Bacteria;p__Firmicutes;c__Clostridia;o__Clostridiales;f__Ruminococcaceae;g__;s__	73	2	0.259824	9.69465e-05	0.00100593
194995	k__Bacteria;p__Firmicutes;c__Clostridia;o__Clostridiales;f__Ruminococcaceae;g__;s__	73	1	1.52172	0.00129384	0.0109553
193572	k__Bacteria;p__Firmicutes;c__Clostridia;o__Clostridiales;f__Ruminococcaceae;g__;s__	228	1	0.82075	0.00158897	0.0131872
332929	k__Bacteria;p__Firmicutes;c__Clostridia;o__Clostridiales;f__Ruminococcaceae;g__;s__	261	2	1.02707	0.00235351	0.0189123
*301184	k__Bacteria;p__Proteobacteria;c__Gammaproteobacteria;o__Enterobacteriales;f__Enterobacteriaceae;g__;s__	90	1	0.222792	0.00247657	0.019839
4325533	k__Bacteria;p__Bacteroidetes;c__Bacteroidia;o__Bacteroidales;f__Rikenellaceae;g__;s__	119	1	-0.394462	0.00292962	0.0231893
176104	k__Bacteria;p__Firmicutes;c__Clostridia;o__Clostridiales;f__Ruminococcaceae;g__Oscillospira;s__	303	6	-2.63957	0.00453808	0.0344108
184810	k__Bacteria;p__Firmicutes;c__Clostridia;o__Clostridiales;f__Lachnospiraceae;g__[Ruminococcus];s__gnavus	87	0	0.275861	0.00489718	0.0368951
188316	k__Bacteria;p__Firmicutes;c__Clostridia;o__Clostridiales;f__Ruminococcaceae;g__Oscillospira;s__	113	0	-0.305661	0.00493605	0.0371257
147707	k__Bacteria;p__Firmicutes;c__Erysipelotrichi;o__Erysipelotrichales;f__Erysipelotrichaceae;g__Bulleidia;s__p-1630-c5	51	33	127.614	0.00530444	0.0395654
*195950	k__Bacteria;p__Firmicutes;c__Clostridia;o__Clostridiales;f__Ruminococcaceae;g__;s__	114	3	5.70478	0.00649414	0.047532
260559	k__Bacteria;p__Firmicutes;c__Clostridia;o__Clostridiales;f__Ruminococcaceae;g__Ruminococcus;s__	124	1	0.388768	0.00663689	0.0485176
174516	k__Bacteria;p__Firmicutes;c__Clostridia;o__Clostridiales;f__Clostridiaceae;g__Clostridium;s__	139	8	12.3052	0.00679284	0.0495368
191595	k__Bacteria;p__Actinobacteria;c__Coriobacteriia;o__Coriobacteriales;f__Coriobacteriaceae;g__Collinsella;s__aerofaciens	76	0	0.182532	0.00681254	0.0496602
All combined univariate
OTU ID	Taxa	N not 0	Mean count	Coef	P value	Q value
NA	NA	NA	NA	NA	NA	NA
All combined multivariate
OTU ID	Taxa	N not 0	Mean count	Coef	P value	Q value
4415390	k__Bacteria;p__Firmicutes;c__Clostridia;o__Clostridiales;f__Lachnospiraceae;g__;s__	106	4	33.1843	6.98359e-05	0.0010333
4296216	k__Bacteria;p__Firmicutes;c__Clostridia;o__Clostridiales;f__Ruminococcaceae;g__Ruminococcus;s__	451	6	5.03914	0.00054426	0.0069759
1105984	k__Bacteria;p__Bacteroidetes;c__Bacteroidia;o__Bacteroidales;f__Bacteroidaceae;g__Bacteroides;s__	146	12	29.7439	0.0015155	0.0178963
4338624	k__Bacteria;p__Proteobacteria;c__Betaproteobacteria;o__Burkholderiales;f__Alcaligenaceae;g__Sutterella;s__	98	6	23.084	0.00152134	0.017954
211935	k__Bacteria;p__Firmicutes;c__Clostridia;o__Clostridiales;f__Lachnospiraceae;g__;s__	579	9	3.26063	0.00158881	0.0187029
936798	k__Bacteria;p__Firmicutes;c__Bacilli;o__Lactobacillales;f__Streptococcaceae;g__Streptococcus;s__anginosus	111	1	5.78472	0.00247455	0.0280772
175264	k__Bacteria;p__Firmicutes;c__Clostridia;o__Clostridiales;f__Lachnospiraceae;g__[Ruminococcus];s__	86	0	0.126522	0.00250546	0.0283505
4315787	k__Bacteria;p__Firmicutes;c__Clostridia;o__Clostridiales;f__Ruminococcaceae;g__;s__	125	3	5.44127	0.00296555	0.0330957
2046330	k__Bacteria;p__Firmicutes;c__Clostridia;o__Clostridiales;f__Lachnospiraceae;g__;s__	88	2	7.54979	0.00318401	0.0353333
193572	k__Bacteria;p__Firmicutes;c__Clostridia;o__Clostridiales;f__Ruminococcaceae;g__;s__	307	1	0.529551	0.00324547	0.0359086
4441855	k__Bacteria;p__Firmicutes;c__Bacilli;o__Lactobacillales;f__Streptococcaceae;g__Streptococcus;s__	639	29	4.31547	0.00345111	0.0379257
191251	k__Bacteria;p__Bacteroidetes;c__Bacteroidia;o__Bacteroidales;f__Porphyromonadaceae;g__Parabacteroides;s__	108	0	0.135966	0.00373227	0.040645
322560	k__Bacteria;p__Firmicutes;c__Clostridia;o__Clostridiales;f__Clostridiaceae;g__SMB53;s__	270	1	0.620831	0.00420093	0.0452086
180421	k__Bacteria;p__Bacteroidetes;c__Bacteroidia;o__Bacteroidales;f__Bacteroidaceae;g__Bacteroides;s__	370	13	2.07428	0.00437659	0.0469368
